# Supplementary material for: Actin-microtubule cytoskeletal interplay mediated by MRTF-A/SRF signaling promotes dilated cardiomyopathy caused by LMNA mutations
Source: Nat Commun. 2022 Dec 22;13:7886. doi: 10.1038/s41467-022-35639-x (PMC9780334; doi:10.1038/s41467-022-35639-x)
Supplement: Supplementary file 4 — Source Data [file 41467_2022_35639_MOESM4_ESM.xlsx]

## Sheet: Figure 1
b. quantification nuclear MRTF (C2-WT and C2-H222P cells) (%)						e. quantification nuclear MRTF (CM-derived iPSC) (%)						f. quantification nuclear MRTF (cardiac tissue) (%)
n> 200 cells						n= 3 clones per genotype						n= 3 hearts per condition
						n= 150 cardiomyocytes / experiments						n= 50 cardiomyocytes / heart
	C2-WT	C2-H222P	C2-H222P + selumetinib					WT	S143P				WT	H222P
	55	25	65	/100				11	2	/100			10.11	0.95	/100
	68	29	79	/100				15	6	/100			12.3	2.77	/100
	78	31	86	/100				13	2	/100			15.03	3.57	/100
	84	18	74	/100				5	1	/100
	91	12	93	/100				17	3	/100
	69	18	69	/100				7	9	/100
	76	18	67	/100
	95	11	62	/100
	58	22	91	/100
	63	16	64	/100
	one-way ANOVA		summary	adjusted P-value			t-test		summary	adjusted P-value			t-test		summary	adjusted P-value
	C2-WT vs. C2-H222P		****	<0,0001			WT vs. S143P		**	0.0079			WT vs. H222P		**	0.0034
	C2-WT vs. C2-H222P + selumetinib		ns	0.9622
	C2-H222P vs. C2-H222P + selumetinib		****	<0,0001
a. quantification MRTF expression C2-WT vs. C2-H222P									c. quantification MRTF expression C2-H222P DMSO vs. C2-H222P selumetinib
n=3									n=3
	cytoplasm				nucleus					cytoplasm				nucleus
	C2-WT	C2-H222P			C2-WT	C2-H222P				C2-H222P (DMSO)	C2-H222P (selumetinib)			C2-H222P (DMSO)	C2-H222P (selumetinib)
	0.459551	0.858831			0.636103	0.479462				1.0526	0.402773			0.0601771	0.790238
	0.242101	2.055			1.21494	0.191993				1.10099	0.627519			0.219582	1.47265
	0.496663	1.307			1.20769	0.0281725				1.51215	0.273743			0.11243	1.82702
	t-test	summary	adjusted P-value		t-test	summary	adjusted P-value			t-test	summary	adjusted P-value		t-test	summary	adjusted P-value
	C2-WT vs. C2-H222P	*	0.048		C2-WT vs. C2-H222P	*	0.0278			DMSO vs. selumetinib	*	0.0116		DMSO vs. selumetinib	*	0.0161
	cytoplasm				nucleus					cytoplasm				nucleus

## Sheet: Figure 2
b. quantification nuclear cofilin-1 (C2-WT and C2-H222P cells) (%)						b. quantification nuclear p(T25)cofilin-1 (C2-WT and C2-H222P cells) (%)						d. quantification nuclear MRTF-A (C2-H222P cells transfected with cof constructs) (%)									f. quantification nuclear MRTF-A (C2-WT cells transfected with siRNA) (%)
n> 400 cells						n> 120 cells						n> 100 cells									n> 100 cells
		C2-WT	C2-H222P					C2-WT	C2-H222P					C2-WT	C2-H222P	C2-H222P + cofT25A	C2-H222P + cofT25D	C2-H222P + cofV20A					C2-WT	C2-WT + siPDXP	C2-WT + siSSH	C2-WT+ siPP2B
		88	96	/100				92	12	/100				94	12	87	23	99	/100				92	12	78	86	/100
		87	82	/100				94	29	/100				78	18	69	39	84	/100				78	16	73	63	/100
		63	74	/100				69	18	/100				82	11	92	14	93	/100				75	24	69	91	/100
		72	93	/100				73	21	/100				65	9	89	21	87	/100				80	19	84	64	/100
		92	70	/100				65	32	/100				92	17	92	13	95	/100				74	28	89	62	/100
		69	69	/100				79	17	/100				71	23	79	17	93	/100				93	14	87	68	/100
	t-test		summary	adjusted P-value			t-test		summary	adjusted P-value			one-way ANOVA		summary	adjusted P-value						one-way ANOVA		summary	adjusted P-value
	C2-WT vs. C2-H222P		ns	0.7577			C2-WT vs. C2-H222P		****	<0.0001			C2-WT vs. C2-H222P		****	<0,0001						C2-WT vs. C2-WT + siPDXP		****	<0,0001
													C2-WT vs. C2-H222P + cofT25A		ns	0.9005						C2-WT vs. C2-WT + siSSH		ns	0.9811
													C2-WT vs. C2-H222P + cofT25D		****	<0,0001						C2-WT vs. C2-WT + siPP2B		ns	0.2905
													C2-WT vs. C2-H222P + cofV20A		ns	0.1647						C2-WT + siPDXP vs. C2-WT + siSSH		****	<0,0001
													C2-H222P vs. C2-H222P + cofT25A		****	<0,0001						C2-WT + siPDXP vs. C2-WT + siPP2B		****	<0,0001
													C2-H222P vs. C2-H222P + cofT25D		ns	0.7191						C2-WT + siSSH vs. C2-WT + siPP2B		ns	0.4853
													C2-H222P vs. C2-H222P + cofV20A		****	<0,0001
													C2-H222P + cofT25A vs. C2-H222P + cofT25D		****	<0,0001
													C2-H222P + cofT25A vs. C2-H222P + cofV20A		ns	0.5963
													C2-H222P + cofT25D vs. C2-H222P + cofV20A		****	<0,0001
a. quantification p-cofilin-1(Thr25) immunoblot
n=3
		C2-WT	C2-H222P
		0.387086	1.98611
		0.3757	1.47606
		0.497075	2.82691
	t-test		summary	adjusted P-value
	C2-WT vs. C2-H222P		*	0.0133

## Sheet: Figure 3
b. Luciferase activity (A.U.)															c. Rt-PCR quantifiaction of SRF target genes (C2-WT and C2-H222P cells)																				d. Rt-PCR quantifiaction of SRF target genes (WT and Lmna p.H222P mice)
n=3 experiments															n=8 experiments																				n=3 experiments
WT NT	H222P NT	WT sel	H222P sel	WT cofWT	H222P cofWT	WT cofT25A	H222P cofT25A	WT cofT25D	H222P cofT25D	WT cofV20A	H222P cof V20A				Acta2			Fhl2			TnnC1			Myom1			Svil			Msn					Srf					Acta2					Fhl2
2.2	1.23333	2	2.66667	1	0.22	1.5	1.25	0.428571	0.175	2.8	2.25				C2-WT	C2-H222P		C2-WT	C2-H222P		C2-WT	C2-H222P		C2-WT	C2-H222P		C2-WT	C2-H222P		C2-WT	C2-H222P				WT (3 months)	H222P (3 months)	WT (6 months)	H222P (6 months)		WT (3 months)	H222P (3 months)	WT (6 months)	H222P (6 months)		WT (3 months)	H222P (3 months)	WT (6 months)	H222P (6 months)
1.9	1.2	1.66667	1.75	1.1	0.35	2.33333	1.25	0.8	0.133333	3.33333	2.66667				1.11214	0.727661		1	0.433955		1	0.394203		1	0.587774		1	0.0648537		1	0.128514				0.952638	0.742262	0.872564	0.259415		1	0.46544	1.75727	0.22324		1.13288	0.954809	1.02101	0.312805
2.3	1.2	2.5	2.66667	0.9	0.26	2	2	0.8	0.188571	3	3				0.941696	0.833161		1.59844	0.65		0.90125	0.293195		1.28343	0.516438		0.795536	0.222211		1.22264	0.455861				1.28343	0.834259	0.838956	0.276114		1.04006	0.634342	1.61702	0.527289		1	0.801461	1	0.281915
															1	0.756109		1.41421	1.3566		0.97716	0.586791		1.36289	0.624165		0.644685	0.668964		1.42076	0.440333				1	0.895025	1	0.340722		1.41421	1	1.14076	0.715323		1.10957	0.6846	0.882703	0.399611
															1	1.01396		1.62561	0.897095		1.10957	0.86735		0.779165	0.457973		1.25701	0.081522		0.817902	0.105112
															0.846745	0.749154		1	0.251218		1	0.920188		1	0.40239		1	0.279322		1	0.37285
One-way ANOVA		summary	adjusted P-value												0.89917	0.679871		0.884745	0.848704		1.08423	0.783957		1.06191	0.486328		0.810378	0.840896		1.16205	0.360149
WT NT vs. H222P NT		*	0.0437												1	0.285851		1.13027	0.00321062		0.922316	0.848704		0.941696	0.378929		1.23399	0.344681		0.860551	0.320856
H222P NT vs. H222P sel		**	0.0055												1.06191	0.259415		1	0.00217777		1	0.907519		1	0.457973		1	1.03766		1	0.309927				t-test		summary	adjusted P-value
WT NT vs. WT cofWT		**	0.0064																																WT(srf) vs. H222P(srf) 3 mts		ns	0.8176
WT NT vs. cofT25A		ns	0.9997																																WT(srf) vs. H222P(srf) 6 mts		***	0.0006
WT NT vs. cofT25D		***	0.0003																																WT(acta2) vs. H222P(acta2) 3 mts		ns	0.1303
WT NT vs. cofV20A		*	0.0481												t-test		summary	adjusted P-value																	WT(acta2) vs. H222P(acta2) 6 mts		**	0.005
H222P NT vs. H222P cofWT		*	0.0393											Acta2	C2-WT	C2-H222P	**	0.0054																	WT(Fhl2) vs. H222P(Fhl2) 3 mts		ns	0.7725
H222P NT vs. H222P cofT25A		ns	0.9884											Fhl2	C2-WT	C2-H222P	**	0.0053																	WT(Fhl2) vs. H222P(Fhl2) 6 mts		**	0.0012
H222P NT vs. H222P cofT25D		*	0.0145											TnnC1	C2-WT	C2-H222P	**	0.0051
H222P NT vs. H222P cofV20A		***	0.0004											Myom1	C2-WT	C2-H222P	****	<0,0001
WT cofWT vs. H222P cofWT		ns	0.2109											Svil	C2-WT	C2-H222P	**	0.0033
WT cofT25A vs. H222P cofT25A		ns	0.8195											Msn	C2-WT	C2-H222P	****	<0,0001
WT cofT25D vs. H222P cofT25D		ns	0.6708
WT cofV20A vs. H222P cofV20A		ns	0.888

## Sheet: Figure 4
c. ATAT1 luciferase activity				d. RT-qPCR quantifications of Srf Acta2 & Atat1 (C2C12 transfected vs untransfected)						e. ATAT1 immunoblot quantification					f. Ac-Tubulin quantification mouse hearts						g. Ac-Tubulin quantification isolated cardiocytes						h. Ac-Tubulin quantification patients' hearts						j. Ac-Tubulin quantification C2-WT and C2-H222P
n=15 WT and n=16 H222P				n=3 transfections						n=3 WT n=5 H222P					n=3						n=3						n=3 WT and n=5 H222P						n=3
				Srf
C2C12-WT	C2C12-H222P			UT	MRTF Δ100	MRTF	SRF-VP16			WT	H222P				WT	H222P					WT	H222P					control	patients					C2-WT	C2-H222P
120	65			1	1.26	3.36	166.57			1.4447	0.0887725				1.92651	0.865593					1.15141	0.544189					0.539576	0.130243					1.0779	0.333077
119	49			1	1.21	3.19	152.56			1.10489	0.134161				1.54533	0.474634					1.45424	0.910094					0.279352	0.0693533					0.848477	0.277755
108	75			1.25	1.18	3.77	170.69			1.52781	0.562851				1.29284	0.422886					1.13657	0.633107					0.303145	0.14784					0.913624	0.232708
86	24										0.731908																	0.174642
95	68			One-way ANOVA + Tukey	summary	adjusted P-value					0.33351																	0.213594
102	30			UT vs. MRTF Δ100	ns	0.9734
35	33			UT vs. MRTF	ns	0.9152
42	49			UT vs. SRF-VP16	****	<0,0001				t-test	summary	adjusted P-value			t-test	summary	adjusted P-value				t-test	summary	adjusted P-value				t-test	summary	adjusted P-value				t-test	summary	adjusted P-value
88	120			MRTF Δ100 vs. MRTF	ns	0.9152				WT vs. H222P	**	0.002			WT vs. H222P	*	0.0124				WT vs. H222P	*	0.0218				control vs. patients	*	0.0162				C2-WT vs. C2-H222P	**	0.009
120	137			MRTF Δ100 vs. SRF-VP16	****	<0,0001
130	45			MRTF vs. SRF-VP16	****	<0,0001
120	3
173	111			Acta2
53	41			UT	MRTF Δ100	MRTF	SRF-VP16
112	37			1	0.625	2.63	4.325
	23			1	0.5	3.85	3.8
				0.77	0.7	4.04	5.2
				One-way ANOVA + Tukey	summary	adjusted P-value
t-test	summary	adjusted P-value		UT vs. MRTF Δ100	ns	0.882
C2-WT vs. C2-222P	**	0.0049		UT vs. MRTF	**	0.0015
				UT vs. SRF-VP16	***	0.0002
				MRTF Δ100 vs. MRTF	***	0.0007
				MRTF Δ100 vs. SRF-VP16	****	<0,0001
				MRTF vs. SRF-VP16	ns	0.211
				Atat1
				UT	MRTF Δ100	MRTF	SRF-VP16
				1	0.65	2.66	3.08
				1	1.6	2.14	3.84
				1.1	0.28	2.31	4.71
				One-way ANOVA + Tukey	summary	adjusted P-value
				UT vs. MRTF Δ100	ns	0.9727
				UT vs. MRTF	ns	0.0679
				UT vs. SRF-VP16	***	0.001
				MRTF Δ100 vs. MRTF	*	0.0374
				MRTF Δ100 vs. SRF-VP16	***	0.0006
				MRTF vs. SRF-VP16	*	0.0398

## Sheet: Figure 5
										a. acTUBULIN quantification			b. Echocardio quantifications							c. acTUBULIN quantification			d. Echocardio quantifications								e. acTUBULIN quantification			f.							h. Contraction frequency of iPS-CM H222P treated or not with Tubastatin A 3µM 24h
										n=3 WT and n=7 Atat KO			LVEDd	WT 3 months vs. ATAT1 KO 3 months	-0.05855	-0,09218 to -0,02491	Yes	****	<0,0001	n=3 WT and n=3 WT AAV-HDAC6			LVESd	WT PBS 4 vs. WT AAV-HDAC6 4	-0.06	-0,1051 to -0,01493	Yes	**	0.0055		n=4 H222P and n=5 H222P Tuba			LVESd	H222P (2.5 mts) vs. H222P + Tuba (2.5 mts)	0.04367	0,01990 to 0,06743	Yes	****	<0,0001
														WT 4 months vs. ATAT1 KO 4 months	-0.06891	-0,1025 to -0,03527	Yes	****	<0,0001					WT PBS 5 vs. WT AAV-HDAC6 5	-0.1	-0,1451 to -0,05493	Yes	****	<0,0001						H222P (3 mts) vs. H222P + Tuba (3 mts)	0.04333	0,01957 to 0,06710	Yes	****	<0,0001		Untreated	DMSO	Tubastatin A
										WT	Atat1-/-			WT 5 months vs. ATAT1 KO 5 months	-0.05245	-0,08609 to -0,01882	Yes	***	0.0003	WT	WT +AAV HDAC6										H222P	H222P + Tuba										28	23.5	16.5
										0.655727	0.0610885									1.03507	0.364512		FS	WT PBS 4 vs. WT AAV-HDAC6 4	8.677	2,746 to 14,61	Yes	**	0.0023		0.646993	1.10943		FS	H222P (2.5 mts) vs. H222P + Tuba (2.5 mts)	-7.244	-10,91 to -3,581	Yes	****	<0,0001		28.5	25.5	15
										0.681656	0.0755919									0.700877	0.421877			WT PBS 5 vs. WT AAV-HDAC6 5	18.06	12,13 to 23,99	Yes	****	<0,0001		0.223359	1.03478										31	26	16.5
										0.551608	0.0894665		LVESd	WT 3 months vs. ATAT1 KO 3 months	-0.05982	-0,09112 to -0,02852	Yes	****	<0,0001	0.669541	0.430968										0.258168	1.15962			H222P (3 mts) vs. H222P + Tuba (3 mts)	-7.176	-10,84 to -3,512	Yes	****	<0,0001
											0.0795707			WT 4 months vs. ATAT1 KO 4 months	-0.08164	-0,1129 to -0,05034	Yes	****	<0,0001												0.391382	1.5781
											0.0697425			WT 5 months vs. ATAT1 KO 5 months	-0.07764	-0,1089 to -0,04634	Yes	****	<0,0001
											0.0701466
											0.0541184																														One-way ANOVA + Tukey	summary	adjusted P-value
													FS	WT 3 months vs. ATAT1 KO 3 months	5.685	1,003 to 10,37	Yes	**	0.0088																						Untreated vs. DMSO	*	0.0183
										Unpaired t test				WT 4 months vs. ATAT1 KO 4 months	10.4	5,713 to 15,08	Yes	****	<0,0001	Unpaired t test											Unpaired t test										Untreated vs. Tubastatin 3µM 24h	****	<0,0001
										P value	<0,0001			WT 5 months vs. ATAT1 KO 5 months	11.71	7,029 to 16,39	Yes	****	<0,0001	P value	0.029										P value	0.0016									DMSO vs. Tubastatin 3µM 24h	***	0.0004
										P value summary	***									P value summary	*										P value summary	**
										Significantly different (P < 0.05)?	Yes									Significantly different (P < 0.05)?	Yes										Significantly different (P < 0.05)?	Yes
										One- or two-tailed	Two-tailed									One- or two-tailed	Two-tailed										One- or two-tailed	Two-tailed
										t, df	t=22,55, df=8									t, df	t=3,334, df=4										t, df	t=5,414, df=6

## Sheet: Figure 6
	h. % Cx43 lateralization							i. % Sirius red stained area
	n=4							n=4
	WT	Atat1 -/-	AAV-HDAC6	H222P	H222P + Tubastatin			WT	Atat1 -/-	H222P	H222P + Tubastatin A
	4.3	12.3	13.9	27.9	16.2			4.545	3.538	9.744	10.062
	8.5	16.9	15.6	32.4	19.9			4.474	4.016	10.087	7.72
	6.2	21.6	17.4	22.1	13.5			4.765	5.554	12.197	8.633
	7.8	11.2	11.6	26.8	19.3			3.398	6.492	10.815	9.006
	one-way ANOVA		summary	adjusted P-value				one-way ANOVA		summary	adjusted P-value
	WT vs. Atat1 -/-		*	0.018				WT vs. ATAT1 -/-		ns	0.8445
	WT vs. AAV-HDAC6		*	0.0358				WT vs. H222P		****	<0.0001
	WT vs. H222P		****	<0,0001				WT vs. H222P + Tubastatin A		***	0.0002
	H222P vs. H222P + Tubastatin		**	0.0065				ATAT1 -/- vs. H222P		****	<0.0001
								ATAT1 -/- vs. H222P + Tubastatin A		***	0.0009
								H222P vs. H222P + Tubastatin A		ns	0.108

## Sheet: Figure S1
a. Quantification of HDAC6, HDAC4, HDAC3, H3 histone and Acetyl H3K9 and acetyl H3K27 in hearts of LmnaH222P/H222P mice treated or not with Tubastatin A
Ratio/GAPDH	HDAC6	HDAC4	HDAC3			Ratio/total H3	AcH3K27	AcH3K9
H222P 1	0.118288	0.93551	1.00072			H222P 1	2.04326	1.45663
H222P 2	1	1	1			H222P 2	1.16291	0.969527
H222P 3	0.104801	0.878947	1.52617			H222P 3	1	1
H222P 4	1.30802	2.27845	1.00317			H222P 4	0.753966	0.753582
H222P +Tuba 1	1.01219	1.20649	1.64817			H222P +Tuba 1	1.14783	0.769256
H222P +Tuba 2	0.778481	1.4966	1.44568			H222P +Tuba 2	0.811538	0.801703
H222P +Tuba 3	1.55693	1.94701	2.50747			H222P +Tuba 3	1.21826	0.903081
H222P +Tuba 4	0.73067	2.14648	1.09514			H222P +Tuba 4	2.13732	0.939247
H222P +Tuba 5	0.430821	0.93114	0.750576			H222P +Tuba 5	0.591543	0.867346
t-test	summary	summary	summary			t-test	summary	summary
H222P Tubastatin	ns	ns	ns			H222P Tubastatin	ns	ns
vs						vs
H222P DMSO						H222P DMSO
adjusted P-value	0.5556	0.5556	0.4127			adjusted P-value	>0.9999	0.2857

## Sheet: Figure S3
	WT	H222P	H222P + Tuba	ATAT1 -/-	WT + HDAC6
	36.497	107.168	76.322	47.927	38.013
	33.838	42.048	77.621	30.407	37.079
	24.698	64.195	72.422	34.059	31
	23.707	55.462	83.546	34.132	34.059
	27.313	114.149	56.08	40.804	35
	28.231	60.828	76.4	37.014	51.157
	26.926	52.345	69.116	27.459	26.08
	27.803	59.54	90.028	32.573	55.579
	35.693	49.497	93.349	25.765	48.01
	50.99	64.195	54.489	44.147	46.487
	46.141	64.031	77.006	42.379	37.367
	22.847	60.008	57.315	42.297	47.265
	22.472	47.381	61.62	35.511	57.428
	43.841	74.041	54.203	41	39.115
	26.42	60.44	108.245	43.932	54.231
	34.828	51.971	52.326	38.328	22.514
	26.249	46.174	53.74	30.017	38.138
	29.069	84.504	81.566	35.355	27.459
	28.018	50.359	55.218	42.579	37.119
	28.302	68.659	75.743	40.112	42.048
	30.414	50.22	53.907	38.013	34.015
	33.422	77.318	54.489	34.67	53.085
	17.804	81.884	75.073	38.897	42.579
	31.89	66	58.898	36.295	57.559
	32.016	52.086	58.694	29	51.01
	27.313	69.051	126.574	34.407	31.064
	25.554	78.588	52.01	29.547	43.012
	29.069	59.076	76.217	26.926	57.219
	31.575	89.538	79.511	34.366	37.216
	19.105	42.942	60.465	24.698	49.092
	14.142	108.632	51.039	20.025	33.235
	17.692	64.288	89.308	34.132	23.77
	17.692	95.273	51.624	37.656	50.249
	18.601	61.131	86.279	33.339	39.013
	29	90.67	62.394	36.462	37.054
	27.459	71.113	52.479	39.237	55.579
	16.971	30.265	55.154	47.854	46.239
	18.028	39.115	55.218	31.313	27.857
	41	55.317	87.818	44.418	32.65
	31.064	112.004	98.858	30.806	36.056
	25.456	51.078	105.802	42.048	38.013
	22.023	73.007	69.065	47.424	62.936
	19.723	65.605	121.396	46.098	28.636
	38.897	100.648	71.113	26	50.329
	24.759	49.578	58.181	36.249	49.254
	30.887	45.967	95.258	42.953	38.626
	36.359	57.697	41.11	41.629	41
	29	97.622	108.683	43.863	37
	20.809	63.6	101.966	29.12	28.792
	36.346	45.277	45.277	37.121	36
	32.558	44.102	59.135	44.283	58.694
	35.355	56.851	54.589	34.015	41.11
	22.204	58.83	100.424	34.015	56.089
	33.302	62.434	54.406	28.018	46.325
	26.907	59.816	67.268	39.962	29.017
	33.015	46.957	113.811	29.53	27.203
	50.931	64.661	101.02	45.31	31.575
	47.413	61.327	69.642	28.231	39.812
	58.83	58.728	75.717	47.17	41.593
	29.732	40.46	80.212	35.44	44.598
	31.145	62.968	79.981	27.019	22.847
	36.878	40.311	92.704	41.231	38.079
	26.907	49.518	64.351	29.206	40.654
	25.456	31.575	58.796	32.016	42.154
	32.202	106.921	61.522	41.725	37.947
	33.015	69.065	101.607	37.577	36.688
	21.26	91.005	70.292	20.809	52.326
	43.863	74.108	69.203	28.601	32.696
	38.949	73.763	44.944	17.088	45.618
	33.015	69.123	55.758	37.643	21.465
	28.018	104.355	76.837	37.643	42.945
	24.759	73.42	104.101	39.205	26.926
	26.42	46.69	74.673	35.735	45.31
	33.242	77.473	72.835	30.871	47.127
	41.231	55.444	54.452	26.926	53.852
	24.083	77.698	132.231	34	31.064
	31.048	61.4	96.021	45.795	39.395
	25.612	59.666	50.359	39.406	52.555
	22.627	76.694	53	39.812	54.12
	26.249	47.17	47.297	45.695	49.649
	42.012	85.159	49.01	44.553	35.341
	25.942	93.493	51.196	30.806	53.226
	37.202	52.355	83.096	48.104	54.918
	29.206	57.801	63.032	35.228	35.057
	24.413	46.325	49.649	42.72	34.409
	25	83.726	54.148	32.802	38.639
	32.757	107.787	42.107	28.792	22.241
	29.53	80.498	53.46	34.713	58.31
	34.059	47.802	72.007	31.953	56.223
	34.928	58.189	69.181	28.425	32.894
	27.893		40	23.707	39.56
	17.464		65.192	37.363	23.008
	25.06			32.016	29.411
	24.698			29.155	36.125
	27.803			42.544	40.262
	18.868			32.016	28.862
	34.059			31.953	37
	26.571			34.54	31.064
	23.022			46.098	39.812
	28.358			31.828	28.443
	25.08			22.697	31.048
	24.352			30.48	31.575
	24.352			44.283	32.45
	31.064			34.205	26
	19.925			32.985	43.829
	21.095			29.155	36.125
	18.385			45.88	50.606
	24.331			33.121	46.098
	16.971			37.108	35.847
	31.89			39.115	48.301
	29.155			26	41.593
	32.311			43.829	38.833
	47.707			41.231	24.008
	38.949			30.887	36.359
	24.698			30.887	32.249
	29.155			28.284	29.641
	32.894			38.275	30.529
	30.414				31.906
	21.954				32.016
	38.013				41.881
	23.345				38.079
	26				38.588
	30.083				32.757
	40.249				38.669
	64.351				33.615
	31.401				26.408
	22.023				30.871
	32.202				37.59
	34.655				37.202
	34.205				35.693
	45.541				30.364
	26.42
	42.154
	36.401
	27.203
	23.77
	31.401
	27.459
	27.019
	48.166
	62.032
	36.497
	40.05
	36.139
	44.283
	27.019
	37
	25.02
	28.018
	46.325
	40.792
	36.674
	41.11
	54.452
	37.336
	50.359
	50.01
	25.02
	32.28
	16.492
	41.012
	55.036
	24.515
	26.683
	34.205
	36.497
	20.809
	32.016
	33.377
	37.054
	one-way ANOVA		summary	adjusted P-value
	WT vs. H222P		****	<0,0001
	WT vs. H222P (tubastatsin A)		****	<0,0001
	WT vs. ATAT1		ns	0.0502
	WT vs. WT (HDAC6)		ns	0.1938
